# Supplementary material for: Factors affecting calving to conception interval (days open) in dairy cows located at Dessie and Kombolcha towns, Ethiopia
Source: PLoS One. 2022 Feb 17;17(2):e0264029. doi: 10.1371/journal.pone.0264029 (PMC8853564; doi:10.1371/journal.pone.0264029)
Supplement: S1 Dataset — (XLS) [file pone.0264029.s001.xls]

## Sheet: Pub_data
herd	AI_season	town	postpartum disorder	prepartum disorder	breeding_system	calving_to_insemination	Interval_conception	milk per day	Herd_MY	events
1	2	1	0	0	0	2	170	12	1	1
1	2	1	0	0	0	2	158	12	1	0
2	2	1	1		0	1	140	10	1	1
2	2	1	0	0	0	2	145	10	1	1
2	1	1	0	0	0	1	76	10	1	0
2	2	1	0	0	0	2	116	10	1	0
3		1	0	0			59	10	1	0
3	2	1	0	0	1	1	126	10	1	1
3	1	1	0	0	0	2	154	10	1	1
3	2	1	0	0	0	1	136	10	1	1
3	2	1	0	0	1	1	82	10	1	0
3	2	1	0	0	0	1	155	10	1	1
3	3	1	0	0	0	1	45	10	1	0
4	1	1	0	0	1	1	80	13	1	0
4	1	1	1	1	0	1	142	13	1	1
4	1	1	0	0	0	1	153	13	1	1
4	1	1	0	0	0	1	86	13	1	0
5	1	1	0	0	0	1	89	10	1	0
5	2	1	0	1	0	1	125	10	1	1
5	2	1	0	0	0	1	157	10	1	1
5	2	1	0	0	0	1	94	10	1	0
6	1	1	0	0	0	1	93	12	1	0
6	2	1	0	0	0	1	135	12	1	1
6	2	1	0	0	0	1	140	12	1	1
6	2	1	1	0	0	1	145	12	1	1
6	2	1	0	0	0	1	163	12	1	0
6	2	1	0	0	0	2	115	12	1	0
7	1	1	0	0	0	1	80	15	1	0
7	1	1	0	0	0	1	128	15	1	1
7	1	1	0	0	0	2	129	15	1	1
7	2	1	0	0	0	1	146	15	1	1
7	2	1	0	0	0	1	138	15	1	1
7	2	1	0	0	0	2	150	15	1	1
7		1	0	0			46	15	1	0
8	1	1	0	0	1	1	89	8	1	0
8	2	1	0	0	1	1	130	8	1	0
9	1	1	0	0	1	1	90	18	2	0
9	1	1	0	0	1	1	115	18	2	1
9	1	1	0	0	1	1	130	18	2	1
9	2	1	0	0	1	1	159	18	2	0
9	1	1	0	0	1	1	128	18	2	1
9		1	1	0			97	18	2	0
9	1	1	0	0	1	1	116	18	2	1
9	2	1	0	0	1	1	141	18	2	1
9	2	1	0	0	1	1	158	18	2	0
10	1	1	0	0	1	1	88	15	1	0
10	1	1	0	0	1	1	145	15	1	1
10	2	1	0	0	1	1	157	15	1	1
10	2	1	0	0	1	1	130	15	1	1
10		1	0	1			25	15	1	0
10	1	1	0	0	0	2	108	15	1	0
11	2	2	0	0	0	2	155	15	1	1
11		2	1	0			44	15	1	0
11		2	0	0	0		112	15	1	0
11	2	2	0	0	0	1	88	15	1	0
12		2	0	0			2	15	1	0
12	2	2	1	0	1	1	141	15	1	1
12	1	2	0	0	1	1	120	15	1	1
12	2	2	1	1	1	1	103	15	1	0
12	1	2	0	0	1	2	135	15	1	1
12	2	2	1	0	1	1	140	15	1	1
12	3	2	0	0	1	1	65	15	1	0
12	1	2	0	0	1	1	117	15	1	1
12	1	2	0	0	1	1	82	15	1	0
13	3	2	0	0	1	1	98	18	2	0
13	2	2	0	0	0	2	147	18	2	0
13	2	2	0	0	0	1	145	18	2	1
13	2	2	0	0	0	2	128	18	2	0
14	3	1	0	0	0	1	72	12	1	0
14	2	1	0	0	0	2	168	12	1	1
14	1	1	1	0	0	2	158	12	1	0
14		1	0	0			95	12	1	0
14	2	1	0	0	1	1	150	12	1	1
15	3	2	0	0	1	1	98	15	1	0
15	1	2	0	0	0	1	164	15	1	1
15	2	2	0	0	0	1	126	15	1	1
15	2	2	0	0	0	1	129	15	1	1
15	2	2	0	1	0	2	190	15	1	0
15	1	2	1	0	1	1	162	15	1	1
16	1	2	0	0	1	1	85	15	1	0
16	2	2	0	0	1	2	156	15	1	1
16	1	2	0	1	1	2	119	15	1	0
16	1	2	0	0	1	2	102	15	1	0
17	1	2	0	0	1	1	94	12	1	0
17	2	2	1	1	0	1	154	12	1	1
17	2	2	0	0	0	1	111	12	1	1
17	2	2	0	0	0	1	103	12	1	0
17	1	2	0	0	1	2	135	12	1	1
18	1	2	0	0	1	1	100	15	1	0
18	2	2	1	0	1	2	179	15	1	0
18	2	2	1	1	1	1	167	15	1	0
18		2	1	0			32	15	1	0
20	1	2	0	0	1	2	88	18	2	0
20	2	2	0	0	1	1	133	18	2	1
20	2	2	0	0	0	2	130	18	2	1
21	3	2	0	0	1	1	75	20	2	0
21	1	2	1	0	1	1	144	20	2	1
21	1	2	0	0	1	1	118	20	2	1
21	1	2	0	0	1	1	145	20	2	1
21	1	2	0	0	1	1	94	20	2	0
21	1	2	0	0	1	2	90	20	2	0
21	1	2	0	0	1	1	88	20	2	0
21	1	2	0	0	1	1	84	20	2	0
21	2	2	0	0	1	1	141	20	2	1
21		2	0	0			53	20	2	0
21	2	2	0	0	1	1	131	20	2	1
21	2	2	0	0	1	1	160	20	2	0
21	1	2	0	0	1	1	81	20	2	0
21	3	2	0	0	1	1	60	20	2	0
21	2	2	0	0	1	2	172	20	2	1
21	2	2	0	0	1	1	117	20	2	0
21	2	2	0	0	1	1	168	20	2	1
21	2	2	0	0	1	1	127	20	2	1
21	1	2	0	0	1	1	79	20	2	1
22	2	1	0	0	1	1	151	8	1	0
22	1	1	0	0	1	1	76	8	1	0
22	1	1	0	0	1	1	76	8	1	0
22	1	1	0	0	1	1	120	8	1	0
23	1	2	0	0	1	1	103	10	1	0
23	2	2	0	0	0	1	157	10	1	1
23	2	2	0	0	0	1	144	10	1	1
23	2	2	0	0	0	1	124	10	1	0
23	1	2	0	0	0	1	153	10	1	1
23	3	2	0	0	0	1	67	10	1	0
24	3	2	0	0	0	1	71	8	1	0
24	2	2	0	0	0	2	147	8	1	1
24	2	1	0	0	0	1	123	8	1	0
24	1	2	0	0	1	1	97	8	1	0
25	3	2	0	0	1	1	55	12	1	0
25	2	1	1	1	0	2	162	12	1	1
25	2	1	0	0	0	1	154	12	1	0
25	2	1	0	0	0	2	160	12	1	1
26	3	2	0	0	1	1	99	12	1	0
26	2	2	0	0	0	1	140	12	1	1
26	2	2	0	0	0	1	149	12	1	1
26	2	2	0	1	0	1	110	12	1	0
26	2	2	1	0	1	2	178	12	1	1
26	2	2	0	0	1	1	122	12	1	1
26	1	2	0	0	1	1	101	12	1	0
27	1	2	0	0	0	1	113	12	1	0
27	2	2	0	0	0	1	184	12	1	1
27	2	2	0	0	0	1	128	12	1	0
27	2	2	0	0	0	1	134	12	1	1
27	1	2	0	0	0	2	156	12	1	1
27	1	2	0	0	0	1	91	12	1	0
27	1	2	0	0	0	1	80	12	1	0
28	1	2	0	0	0	1	86	10	1	0
28	2	2	1	0	0	2	169	10	1	0
28	2	2	0	0	0	2	162	10	1	0
28	2	2	0	0	0	2	210	10	1	0
28	1	2	0	0	0	1	124	10	1	0
28		2	0	0			61	10	1	0
28	2	2	0	0	1	2	174	10	1	0
29	1	2	0	0	1	1	86	15	1	0
29	2	2	0	0	1	1	123	15	1	0
29	2	2	0	0	1	1	126	15	1	0
29	2	2	0	0	1	2	150	15	1	0
29	2	2	0	0	1	2	135	15	1	0
30	1	2	0	0	0	1	79	12	1	0
30	1	2	0	0	0	2	165	12	1	1
30	2	2	0	0	0	1	169	12	1	0
30	1	2	1	0	0	1	158	12	1	1
30		2	0	0			58	12	1	0
30	3	2	0	0	0	1	99	12	1	0
30	2	2	0	0	1	2	154	12	1	1
31	2	1	0	0	1	1	162	15	1	1
31	2	1	0	0	1	2	169	15	1	0
31	2	1	0	0	1	2	191	15	1	1
31	2	1	1	0	1	2	157	15	1	1
32	2	2	0	0	0	1	139	10	1	1
32	2	2	0	0	0	2	148	10	1	1
32	2	2	0	0	1	1	142	10	1	1
32	2	2	0	0	1	1	120	10	1	1
32	1	2	0	0	1	1	127	10	1	1
32	1	2	0	0	1	1	97	10	1	0
32		2	0	0			39	10	1	0
33	2	1	0	0	1	1	145	18	2	1
33	2	1	0	0	1	1	144	18	2	1
33	4	1	1	0	1	1	170	18	2	0
33	4	1	0	0	1	2	170	18	2	1
33	4	1	0	0	1	1	129	18	2	1
34	1	1	0	0	0	1	113	12	1	1
34	4	1	0	0	0	1	186	12	1	0
34	1	1	0	0	0	1	117	12	1	1
34	4	1	0	0	0	1	117	12	1	1
34		1	0	0			105	12	1	0
34	1	1	0	0	1	1	88	12	1	0
35	4	1	1	0	1	2	202	18	2	0
35		1	1	1			70	18	2	0
35	4	1	0	0	1	2	204	18	2	0
35		1	1	1			63	18	2	0
35	4	1	0	0	1	1	150	18	2	1
35	3	1	0	0	1	1	67	18	2	0
35	4	1	0	0	1	2	182	18	2	1
35	4	1	0	0	1	2	150	18	2	1
35	1	1	0	0	1	1	142	18	2	1
35	1	1	0	0	1	2	151	18	2	1
35	1	1	0	0	1	1	145	18	2	1
35	1	1	0	0	1	2	153	18	2	1
36	3	2	0	0	0	1	161	8	1	0
36	3	2	0	0	0	1	137	8	1	1
36	3	2	0	0	0	1	142	8	1	1
36	3	2	0	0	0	1	126	8	1	0
36	3	2	1	0	0	1	137	8	1	1
36	3	2	0	0	0	2	176	8	1	1
36	3	2	0	0	0	1	107	8	1	0
36		2	0	0			68	8	1	0
37	3	2	0	0	0	2	146	12	1	1
37	3	2	0	0	0	2	162	12	1	1
37	1	2	1	0	0	1	118	12	1	1
37	3	2	0	0	0	2	147	12	1	1
37	1	2	0	0	0	1	102	12	1	1
37	3	2	0	0	0	2	140	12	1	0
37	3	2	0	0	0	1	107	12	1	0
37	3	2	0	0	0	1	96	12	1	0
37	3	2	0	0	0	1	89	12	1	0
38	3	2	0	0	1	1	156	25	2	1
38	1	2	0	0	1	1	163	25	2	1
38	3	2	0	0	1	2	171	25	2	1
38	3	2	0	0	1	1	138	25	2	0
38	3	2	0	0	1	1	130	25	2	1
38	3	2	0	0	1	1	122	25	2	1
38	3	2	0	0	1	1	155	25	2	0
38	3	2	0	0	1	1	119	25	2	0
38	3	2	0	0	1	1	150	25	2	1
38	3	2	0	0	1	1	141	25	2	1
38	1	2	0	0	1	2	126	25	2	1
38	3	2	0	0	1	1	128	25	2	0
38	3	2	0	0	1	1	128	25	2	0
38	3	2	0	0	1	1	89	25	2	0
38	3	2	0	0	1	1	64	25	2	0
39	3	2	0	0	0	1	125	15	1	1
39	3	2	0	0	0	1	133	15	1	1
39	3	2	0	0	0	2	145	15	1	0
39	1	2	0	0	0	2	127	15	1	1
39	3	2	0	0	1	2	167	15	1	0
39	3	2	0	0	0	1	134	15	1	0
39	3	2	0	0	0	2	130	15	1	0
39	3	2	0	0	0	1	141	15	1	1
39		2	0	0			122	15	1	0
39	3	2	0	0	0	2	104	15	1	0
39	1	2	0	0	0	1	150	15	1	1
39	3	2	0	0	0	2	160	15	1	1
39	1	2	0	0	0	1	157	15	1	1
39		2	0	0			91	15	1	0
39	3	2	0	0	0	2	106	15	1	0
39	3	2	0	0	0	1	65	15	1	0
40	3	1	0	0	1	2	188	18	2	0
40	3	1	0	0	1	1	185	18	2	0
40	3	1	0	0	1	1	141	18	2	1
41	3	1	0	0	0	1	125	18	2	0
41	4	1	0	0	0	2	152	18	2	1
41	1	1	0	0	0	2	151	18	2	1
41	1	1	0	0	0	1	125	18	2	1
41	4	1	0	0	0	2	158	18	2	1
41	4	1	0	0	0	1	146	18	2	0
41	4	1	0	0	0	2	165	18	2	1
41	4	1	0	0	0	2	171	18	2	1
41	4	1	0	0	0	1	142	18	2	0
41	4	1	0	0	0	1	112	18	2	1
41	4	1	0	0	0	2	162	18	2	1
41		1	0	0			93	18	2	0
41		1	0	0			98	18	2	0
41	4	1	0	0	0	1	139	18	2	0
41	4	1	0	0	0	2	153	18	2	1
41	1	1	0	0	0	1	139	18	2	1
41	4	1	0	0	0	1	141	18	2	0
41	1	1	0	0	0	2	149	18	2	1
41	4	1	0	0	0	1	135	18	2	1
41	1	1	0	0	0	1	119	18	2	1
42	4	2	0	0	1	1	122	15	1	0
42	3	2	0	0	1	2	118	15	1	0
42	4	2	0	0	1	2	177	15	1	1
42	4	2	0	0	1	1	207	15	1	0
42	4	2	0	0	1	2	183	15	1	0
42	4	2	0	0	1	1	154	15	1	1
42	4	2	0	0	1	2	145	15	1	1
43	4	2	0	0	1	2	203	12	1	0
43	4	2	0	0	1	1	174	12	1	0
43	3	2	0	0	1	2	137	12	1	0
43	3	2	0	0	1	1	101	12	1	0
43	3	2	0	0	1	1	83	12	1	0
43		2	0	0			39	12	1	0
44	4	2	1	0	0	2	155	15	1	1
44	4	2	0	0	0	1	149	15	1	0
44	4	2	1	0	0	1	125	15	1	1
44		2	1	0			37	15	1	0
44	4	2	0	0	0	1	133	15	1	1
44	3	2	0	0	0	2	110	15	1	0
45	4	2	1	0	1	1	133	18	2	1
45	4	2	0	0	1	2	159	18	2	1
45	4	2	1	0	1	1	157	18	2	0
45	4	2	0	0	1	2	132	18	2	0
45	3	2	0	0	0	2	125	18	2	0
45	3	2	0	0	1	2	113	18	2	0
45	4	2	1	1	1	1	86	18	2	0
46	4	2	0	0	1	1	123	18	2	1
46	1	2	0	0	1	2	143	18	2	1
46	4	2	0	0	1	1	178	18	2	0
46	4	2	0	0	1	1	168	18	2	0
46	4	2	0	0	1	1	161	18	2	0
46	4	2	0	0	1	2	169	18	2	1
46	1	2	1	0	1	1	124	18	2	1
46	4	2	0	0	1	1	125	18	2	0
46	3	2	0	0	1	1	109	18	2	0
46	3	2	0	0	1	1	77	18	2	0
46	4	2		0	0	2	169	18	2	1
47	4	2	1	0	1	2	159	18	2	1
47	4	2	0	0	1	2	160	18	2	1
47	4	2	0	0	1	1	161	18	2	1
47	4	2	0	0	1	2	181	18	2	0
47	4	2	0	0	1	2	150	18	2	1
47	4	2	0	0	1	2	160	18	2	0
47	3	2	0	0	0	1	121	18	2	0
48	4	2	1	0	0	1	115	12	1	0
48	4	2	0	0	1	2	184	12	1	0
48	3	2	0	0	0	1	108	12	1	0
48	1	2	0	0	0	1	128	12	1	1
48	1	2	0	0	0	1	137	12	1	1
49	4	2	0	0	1	1	131	12	1	0
49	4	2	0	0	0	2	178	12	1	0
49	4	2	0	0	0	1	121	12	1	1
49	4	2	0	0	0	2	163	12	1	1
50	4	2	0	0	0	1	159	12	1	0
50		2	1	1			92	12	1	0
50	3	2	0	0	0	2	109	12	1	0
51	4	2	0	0	0	2	102	15	1	0
51	4	2	0	0	0	2	139	15	1	0
51	4	2	1	0	0	2	180	15	1	1
51	4	2	1	0	0	2	192	15	1	0
52	4	2	0	0	1	2	160	18	2	0
52	1	2	0	0	1	2	149	18	2	1
52	4	2	0	0	0	2	165	18	2	1
52	4	2	0	0	0	2	112	18	2	0
52	3	2	0	0	0	1	105	18	2	0
52	3	2	0	0	1	1	105	18	2	0
52	3	2	1	0	0	2	103	18	2	0
53	4	1	0	0	1	2	172	15	1	0
53	4	1	0	0	1	2	167	15	1	0
53	4	1	1	0	1	1	159	15	1	1
53	4	1	0	0	0	2	200	15	1	0
54	1	2	0	0	0	1	150	15	1	1
54	4	2	0	0	0	2	167	15	1	0
54	4	2	0	0	0	1	134	15	1	1
54	4	2	0	0	0	2	155	15	1	0
54	3	2	1	0	1	2	129	15	1	0
55	3	2	0	0	1	2	140	15	1	0
55	3	2	0	0	1	2	142	15	1	0
55	4	2	0	0	1	2	139	15	1	0
55	1	2	0	0	1	2	166	15	1	1
55	4	2	0	0	1	1	168	15	1	0
55	4	2	1	0	1	2	141	15	1	0
55	4	2	0	0	1	2	151	15	1	0
55	4	2	0	0	1	2	151	15	1	1
55	4	2	0	0	1	1	185	15	1	0
55	4	2	0	0	0	1	134	15	1	1
55	4	2	0	0	1	2	181	15	1	0
55	4	2	0	0	1	2	180	15	1	0
55	4	2	0	0	1	2	188	15	1	0
55	4	2	0	0	0	1	117	15	1	1
55	4	2	0	0	0	2	97	15	1	0
55	4	2	0	0	0	1	114	15	1	1
55	1	2	0	0	0	2	165	15	1	0
56	1	2	1	0	0	1	144	15	1	1
56	4	2	0	0	0	1	149	15	1	1
56	4	2	0	0	0	2	161	15	1	0
56	4	2	0	0	0	2	189	15	1	0
57	4	2	0	0	0	1	145	18	2	1
57	4	2	0	0	0		79	18	2	0
58	4	2	0	0	1	2	148	12	1	0
58	4	2	0	0	1	2	154	12	1	0
59	4	2	0	0	1	2	163	15	1	1
59	4	2	0	0	1	2	143	15	1	0
59	1	2	0	0	1	2	143	15	1	1
59	1	2	0	0	1	2	143	15	1	1
59	1	2	0	0	1	1	119	15	1	1
59	4	2	0	0	0	1	161	15	1	0
59	4	2	1	0	0	1	141	18	2	0
59	4	2	0	0	1	1	133	18	2	0
61	4	2	1	0	1	2	167	18	2	0
61	4	2	0	0	1	1	127	18	2	1
61	4	2	0	0	1	1	138	18	2	0
61	3	2	0	0	1	1	114	18	2	0
61	4	2	0	0	1	2	153	18	2	1
61	3	2	0	0	0	2	127	18	2	0
