# Supplementary material for: Factors affecting calving to conception interval (days open) in dairy cows located at Dessie and Kombolcha towns, Ethiopia
Source: PLoS One. 2022 Feb 17;17(2):e0264029. doi: 10.1371/journal.pone.0264029 (PMC8853564; doi:10.1371/journal.pone.0264029)
Supplement: S1 File — (R) [file pone.0264029.s002.r]

## r codes for analyzing postpartum conception in dairy cows
setwd("D:/DVM_2012")
library(survival)
library(ggplot2)
library(GGally)
library(ggpubr)
library(readxl)
mydata <- read_excel("S1_File.xls")
class(mydata$Interval_conception)
mydata$Interval<- as.numeric(mydata$Interval)
mydata210<- subset(mydata, mydata$Interval_conception<=210)## interval below 210 days
### median survival time estimated using the following function
survfit(Surv(mydata210$Interval,mydata210$events)~1)
my.surv<- Surv(mydata210$Interval_conception,mydata210$events)
my.KMest <- survfit(my.surv~1, conf.int=FALSE)                  
ggsurv(my.KMest,
       surv.col = "brown",cens.size = 1, cens.col = "brown",
       xlab = "Time(days)",
       ylab = "% surviving,s(t)", 
       main = "survival analyisis of postpartum conception in dairy cow n=385")
attach(mydata210)
#### test wheteher season of AI effect on postpartum conception
survdiff(my.surv~mydata210$Insemination_season, rho = 0)
survfit(Surv(mydata210$Interval,mydata210$events)~mydata210$Insemination_season)
AI_sea<- survfit(my.surv~Insemination_season, conf.int=FALSE) #### Kaplan-Meier survival curve ploting 
p1<- ggsurv(AI_sea,
       cens.size = 1,
       xlab = "Time(days)",
       ylab = "% surviving,s(t)", 
       main = "Insemination season ")
#####test interval between last calving and time of insemination on postpartum conception
survdiff(my.surv~mydata210$calving_insemination, rho = 0)
survfit(Surv(mydata210$Interval,mydata210$events)~mydata210$calving_insemination)
cal.ins<- survfit(my.surv~calving_insemination,conf.int=FALSE)#### Kaplan-Meier survival crve ploting 
p3<- ggsurv(cal.ins,
       cens.size = 1,
       xlab = "Time(days)",
       ylab = "% surviving,s(t)",
       main = "calving to insemination interval")
####test the Breeding_system on postpartum conception 
survdiff(my.surv~mydata210$Breeding_system, rho = 0)
survfit(Surv(mydata210$Interval,mydata210$events)~mydata210$Breeding_system)
bre.system<-survfit(my.surv~Breeding_system,conf.int=FALSE )#### Kaplan-Meier survival crve ploting 
p4<- ggsurv(bre.system,
       cens.size = 1,
       xlab = "Time(days)",
       ylab = "% surviving,s(t)", 
       main = "Breeding system")
#### test whether there is difference betwee survival curves depending on the location of the farm
survdiff(my.surv~mydata210$town, rho = 0)
survfit(Surv(mydata210$Interval,mydata210$events)~mydata210$town)
#### survival curve difference between presence and abscence of postpartum disorder 
survdiff(my.surv~mydata210$postpartum.disorder, rho = 0)
survfit(Surv(mydata210$Interval,mydata210$events)~mydata210$postpartum.disorder)
#### survival curve difference between presence and abscence of peripartum disorder 
survdiff(my.surv~mydata210$prepartum.dis, rho = 0)
survfit(Surv(mydata210$Interval,mydata210$events)~mydata210$prepartum.dis)
####test the herd_milk category 
survdiff(my.surv~mydata210$Herd_MY, rho = 0)
survfit(Surv(mydata210$Interval,mydata210$events)~mydata210$Herd_MY)
### cox proportional model
my_coxph <- coxph(formula = my.surv ~ Insemination_season + calving_insemination + Breeding_system + town + postpartumdisorder + prepartumdis + Herd_MY, mydata210)
summary(my_coxph)
